# Supplementary material for: A Mitochondrial Polymorphism Alters Immune Cell Metabolism and Protects Mice from Skin Inflammation
Source: Int J Mol Sci. 2021 Jan 20;22(3):1006. doi: 10.3390/ijms22031006 (PMC7863969; doi:10.3390/ijms22031006)
Supplement: Supplementary file 1 [file ijms-22-01006-s001.zip]

Archive with 5 entries (4 files):
- ijms-1073631_Suppl_Material_data_S1.xlsx
- __MACOSX/
- __MACOSX/._ijms-1073631_Suppl_Material_data_S1.xlsx
- ijms-1073631-supplementary_proof.pdf
- __MACOSX/._ijms-1073631-supplementary_proof.pdf
