# Supplementary material for: A Mitochondrial Polymorphism Alters Immune Cell Metabolism and Protects Mice from Skin Inflammation
Source: Int J Mol Sci. 2021 Jan 20;22(3):1006. doi: 10.3390/ijms22031006 (PMC7863969; doi:10.3390/ijms22031006)
Supplement: Supplementary file 1 [file ijms-22-01006-s001.zip › ijms-1073631_Suppl_Material_data_S1.xlsx]

## Sheet: dt.enrichment
Pathway	No. of significantly different compounds between the strains	No. of annotated compounds in the dataset	No. of metabolites involved in the pathway	Significantly involved metabolites	P-value (Fisher's test)	Odds ratio (Fisher's test)	Enriched strain	Pathway common-name
PWY-842	2	5	10	ALPHA-GLUCOSE // ALPHA-MALTOSE	0.0401878	0.107263	B6	starch degradation
THRDLCTCAT-PWY	2	4	6	AMINO-ACETONE // THR	0.0252716	0.0716544	B6	threonine degradation III (to methylglyoxal)
AERESPDON-PWY	3	8	13	D-LACTATE // GLYCEROL-3P // L-LACTATE	0.013805	0.119139	B6	aerobic respiration -- electron donors reaction list
PWY0-1182	2	3	3	GLC // TREHALOSE	0.0132477	0.0359291	B6	trehalose degradation II (trehalase)
BGALACT-PWY	2	2	3	GALACTOSE // GLC	0.0046313	0	B6	lactose degradation III
PWY3DJ-5523	3	5	5	BETA-D-FRUCTOSE // SUCROSE // ALPHA-GLUCOSE	0.00289739	0.0478614	B6	sucrose degradation
PWY0-1301	3	3	3	MELIBIOSE // ALPHA-D-GALACTOSE // GLC	0.000323114	0	B6	melibiose degradation
PWY66-373	5	8	8	SUCROSE // BETA-D-FRUCTOSE // ALPHA-GLUCOSE // GLC // GLYCERALD	7.65705e-05	0.0430627	B6	sucrose degradation V (mammalian)
PWY66-301	2	10	11	ADENOSYL-HOMO-CYS // L-EPINEPHRINE	0.0224259	0.0912878	FVB	catecholamine biosynthesis
PWY6666-2	2	10	12	34-DIHYDROXYPHENYLACETALDEHYDE // ADENOSYL-HOMO-CYS	0.0224259	0.0912878	FVB	dopamine degradation
